# Supplementary material for: The first geophilid centipedes from Malesia: a new genus with two new species from Sumatra (Chilopoda, Geophilidae)
Source: Zookeys. 2016 Jul 14;(605):53–71. doi: 10.3897/zookeys.605.9338 (PMC4978070; doi:10.3897/zookeys.605.9338)
Supplement: XML Treatment for Sundageophilus [file zookeys.605.9338-treatment1.xml]

<!DOCTYPE tp:taxon-treatment
  PUBLIC "-//TaxonX//DTD Taxonomic Treatment Publishing DTD v0 20100105//EN" "tax-treatment-NSO.dtd">
<tp:taxon-treatment xmlns:tp="http://www.plazi.org/taxpub"><tp:treatment-meta><kwd-group><label>Taxon classification</label><kwd><named-content content-type="kingdom">Animalia</named-content></kwd><kwd><named-content content-type="order">Geophilomorpha</named-content></kwd><kwd><named-content content-type="family">Geophilidae</named-content></kwd></kwd-group><mixed-citation publication-type="journal"><person-group><name><surname>Bonato</surname><given-names>Lucio</given-names></name><name><surname>Klarner</surname><given-names>Bernhard</given-names></name><name><surname>Widyastuti</surname><given-names>Rahayu</given-names></name><name><surname>Scheu</surname><given-names>Stefan</given-names></name></person-group><article-title>The first geophilid centipedes from Malesia: a new genus with two new species from Sumatra (<tp:taxon-name><tp:taxon-name-part taxon-name-part-type="class">Chilopoda</tp:taxon-name-part></tp:taxon-name>, <tp:taxon-name><tp:taxon-name-part taxon-name-part-type="family">Geophilidae</tp:taxon-name-part></tp:taxon-name>)</article-title><source>Zookeys</source><day>14</day><month>7</month><year>2016</year><volume>2016</volume><issue>605</issue><fpage>53</fpage><lpage>71</lpage><pub-id pub-id-type="doi">10.3897/zookeys.605.9338</pub-id></mixed-citation></tp:treatment-meta><tp:nomenclature><tp:taxon-name>
            <tp:taxon-name-part taxon-name-part-type="genus">Sundageophilus</tp:taxon-name-part>
            <object-id xmlns:xlink="http://www.w3.org/1999/xlink" content-type="zoobank" xlink:type="simple">http://zoobank.org/11CB8320-AC3E-4657-B217-AB6E30459855</object-id>
          </tp:taxon-name><tp:taxon-status xmlns:xlink="http://www.w3.org/1999/xlink" xlink:type="simple">gen. n.</tp:taxon-status></tp:nomenclature><tp:treatment-sec sec-type="diagnosis" id="SECID0ECEAE"><title>Diagnosis.</title><p>Relatively small geophilids, less than 1 cm long; cephalic plate distinctly elongate, without frontal line; clypeus with two pairs of setae on the anterior medial part, without a distinct clypeal area; intermediate part of labrum bearing stout tubercles, lateral parts far apart from each other and bearing bristles; first maxillae without lappets; second maxillary coxosternite with anterior margin entire and concave, without anterior projections, neither statuminia nor other distinctly sclerotized parts associated with the metameric pores; second maxillary pretarsus in shape of an elongate claw, more than 3.5 times as long as wide at the basis, sub-conic and slightly bent, with a small sub-basal dorsal bulge; forcipular tergite subtrapezoidal; forcipular coxosternite relatively elongate, the exposed part as wide as or only slightly wider than long, the anterior margin slightly projecting anteriorly, with two very short denticles and a narrow notch inbetween; coxopleural sutures complete, entirely ventral, straight and subparallel for most of their length; chitin-lines absent or hardly distinct; forcipules relatively elongate, the trochanteroprefemur is more than 1.4 times as long as wide, the tarsungulum more than 2.5 times as long as wide; forcipular intermediate articles distinct, without denticles; tarsungulum with at least a distinct basal denticle; trunk metasternites longer than wide, without obvious “carpophagus” pit; whenever present, a single sub-circular, posterior pore-field on all metasternites of the trunk; leg claws with at most a pair of accessory spines, shorter than mid-length of the pretarsus, similar to each other in length; ultimate leg-bearing segment with an entire pleuropretergite, without sulci; ultimate metasternite sub-trapezoid, the setae distributed almost uniformly in the female, unknown in the male; coxopleuron with at least two coxal organs, opening through independent pores on the ventral side; telopodite of the ultimate leg pair approximately 1.8–2.0 times as long as that of the penultimate pair; anal pores distinct.</p></tp:treatment-sec><tp:treatment-sec sec-type="etymology" id="SECID0EHEAE"><title>Etymology.</title><p>From “Sunda”, the name in use for the south-eastern part of the continental shelf of Asia, including Sumatra and other islands, and “<tp:taxon-name><tp:taxon-name-part taxon-name-part-type="genus">Geophilus</tp:taxon-name-part></tp:taxon-name>”, which is used in many other names of genera of geophilids.</p></tp:treatment-sec><tp:treatment-sec sec-type="type species" id="SECID0ETEAE"><title>Type species.</title><p>
            <italic><tp:taxon-name><tp:taxon-name-part taxon-name-part-type="genus">Sundageophilus</tp:taxon-name-part> <tp:taxon-name-part taxon-name-part-type="species">bidentatus</tp:taxon-name-part></tp:taxon-name></italic> sp. n.</p></tp:treatment-sec></tp:taxon-treatment>
